# Supplementary material for: Clinical predictive modelling of post-surgical recovery in individuals with cervical radiculopathy: a machine learning approach
Source: Sci Rep. 2020 Oct 8;10:16782. doi: 10.1038/s41598-020-73740-7 (PMC7545179; doi:10.1038/s41598-020-73740-7)
Supplement: Supplementary file 2 — Supplementary Information 2. [file 41598_2020_73740_MOESM2_ESM.xlsx]

## Sheet: header
abbreviated variable names	explanation	level	side/direction	measured_time	purpose	variable	original_scale	transformed_scale
ndi_12m	Neck disability index	-	-	12m	outcome	Continuous	0 = no disability to 50 = max disability	-
eq5d_12m	Quality of life index	-	-	12m	outcome	Continuous	0 = (dead), 1.00 = (full health). Negative scores represent health states valued as worse than dead.	-
vas_neck_now_12m	Present neck pain	-	-	12m	outcome	Continuous	0 = no pain to 100 max pain	-
vas_arm_now_12m	Present arm pain	-	-	12m	outcome	Continuous	0 = no pain to 100 max pain	-
group	Group	-	-	baseline	predictor	Categorical	1 = treatment, 0 = control	-
sex	Sex	-	-	baseline	predictor	Categorical	0 = male, 1 = female
age	Age	-	-	baseline	predictor	Categorical	In years	mean = 0, sd = 1
Sx (labelled as "no_prior_sx" in R code)	Type of surgery performed in present study	-	-	baseline	predictor	Categorical	1 = anterior cervical discectomy and fusion, 2= posterior cervical foraminotomy (PCF) with or without laminectomy	-
sx_levels	Number of surgical levels at cervical spine	-	-	baseline	predictor	Categorical	1 = single-level, 0 = multi-level	-
c4_pin_r	Pinprick sensory test	Cervical 4	right	baseline	predictor	Categorical	0 = normal, 1= reduced sensitivity, 2 = increased sensitivity	1 = normal, 0 = not normal
c4_pin_l	Pinprick sensory test	Cervical 4	left	baseline	predictor	Categorical	0 = normal, 1= reduced sensitivity, 2 = increased sensitivity	1 = normal, 0 = not normal
c4_touch_r	Lightouch sensory test	Cervical 4	right	baseline	predictor	Categorical	0 = normal, 1= reduced sensitivity, 2= increased sensitivity, 3 = differenent sensitivity, 4 = painful	1 = normal, 0 = not normal
c4_touch_l	Lightouch sensory test	Cervical 4	left	baseline	predictor	Categorical	0 = normal, 1= reduced sensitivity, 2= increased sensitivity, 3 = differenent sensitivity, 4 = painful	1 = normal, 0 = not normal
c5_pin_r	Pinprick sensory test	Cervical 5	right	baseline	predictor	Categorical	0 = normal, 1= reduced sensitivity, 2 = increased sensitivity	1 = normal, 0 = not normal
c5_pin_l	Pinprick sensory test	Cervical 5	left	baseline	predictor	Categorical	0 = normal, 1= reduced sensitivity, 2 = increased sensitivity	1 = normal, 0 = not normal
c5_touch_r	Lightouch sensory test	Cervical 5	right	baseline	predictor	Categorical	0 = normal, 1= reduced sensitivity, 2= increased sensitivity, 3 = differenent sensitivity, 4 = painful	1 = normal, 0 = not normal
c5_touch_l	Lightouch sensory test	Cervical 5	left	baseline	predictor	Categorical	0 = normal, 1= reduced sensitivity, 2= increased sensitivity, 3 = differenent sensitivity, 4 = painful	1 = normal, 0 = not normal
c6_pin_r	Pinprick sensory test	Cervical 6	right	baseline	predictor	Categorical	0 = normal, 1= reduced sensitivity, 2 = increased sensitivity	1 = normal, 0 = not normal
c6_pin_l	Pinprick sensory test	Cervical 6	left	baseline	predictor	Categorical	0 = normal, 1= reduced sensitivity, 2 = increased sensitivity	1 = normal, 0 = not normal
c6_touch_r	Lightouch sensory test	Cervical 6	right	baseline	predictor	Categorical	0 = normal, 1= reduced sensitivity, 2= increased sensitivity, 3 = differenent sensitivity, 4 = painful	1 = normal, 0 = not normal
c6_touch_l	Lightouch sensory test	Cervical 6	left	baseline	predictor	Categorical	0 = normal, 1= reduced sensitivity, 2= increased sensitivity, 3 = differenent sensitivity, 4 = painful	1 = normal, 0 = not normal
c7_pin_r	Pinprick sensory test	Cervical 7	right	baseline	predictor	Categorical	0 = normal, 1= reduced sensitivity, 2 = increased sensitivity	1 = normal, 0 = not normal
c7_pin_l	Pinprick sensory test	Cervical 7	left	baseline	predictor	Categorical	0 = normal, 1= reduced sensitivity, 2 = increased sensitivity	1 = normal, 0 = not normal
c7_touch_r	Lightouch sensory test	Cervical 7	right	baseline	predictor	Categorical	0 = normal, 1= reduced sensitivity, 2= increased sensitivity, 3 = differenent sensitivity, 4 = painful	1 = normal, 0 = not normal
c7_touch_l	Lightouch sensory test	Cervical 7	left	baseline	predictor	Categorical	0 = normal, 1= reduced sensitivity, 2= increased sensitivity, 3 = differenent sensitivity, 4 = painful	1 = normal, 0 = not normal
c8_pin_r	Pinprick sensory test	Cervical 8	right	baseline	predictor	Categorical	0 = normal, 1= reduced sensitivity, 2 = increased sensitivity	1 = normal, 0 = not normal
c8_pin_l	Pinprick sensory test	Cervical 8	left	baseline	predictor	Categorical	0 = normal, 1= reduced sensitivity, 2 = increased sensitivity	1 = normal, 0 = not normal
c8_touch_r	Lightouch sensory test	Cervical 8	right	baseline	predictor	Categorical	0 = normal, 1= reduced sensitivity, 2= increased sensitivity, 3 = differenent sensitivity, 4 = painful	1 = normal, 0 = not normal
c8_touch_l	Lightouch sensory test	Cervical 8	left	baseline	predictor	Categorical	0 = normal, 1= reduced sensitivity, 2= increased sensitivity, 3 = differenent sensitivity, 4 = painful	1 = normal, 0 = not normal
strn_del_r	Strength test	Deltoid	right	baseline	predictor	Categorical	0= no strength to 5 = normal strength	1 = grade 5, 0 = not grade 5
strn_del_l	Strength test	Deltoid	left	baseline	predictor	Categorical	0= no strength to 5 = normal strength	1 = grade 5, 0 = not grade 5
strn_bic_r	Strength test	Biceps brachii	right	baseline	predictor	Categorical	0= no strength to 5 = normal strength	1 = grade 5, 0 = not grade 5
strn_bic_l	Strength test	Biceps brachii	left	baseline	predictor	Categorical	0= no strength to 5 = normal strength	1 = grade 5, 0 = not grade 5
strn_tric_r	Strength test	Triceps brachii	right	baseline	predictor	Categorical	0= no strength to 5 = normal strength	1 = grade 5, 0 = not grade 5
strn_tric_l	Strength test	Triceps brachii	left	baseline	predictor	Categorical	0= no strength to 5 = normal strength	1 = grade 5, 0 = not grade 5
strn_handext_r	Strength test	Wrist extensor	right	baseline	predictor	Categorical	0= no strength to 5 = normal strength	1 = grade 5, 0 = not grade 5
strn_handext_l	Strength test	Wrist extensor	left	baseline	predictor	Categorical	0= no strength to 5 = normal strength	1 = grade 5, 0 = not grade 5
strn_handflex_r	Strength test	Wrist flexor	right	baseline	predictor	Categorical	0= no strength to 5 = normal strength	1 = grade 5, 0 = not grade 5
strn_handflex_l	Strength test	Wrist flexor	left	baseline	predictor	Categorical	0= no strength to 5 = normal strength	1 = grade 5, 0 = not grade 5
strn_fingflex_r	Strength test	Fiinger flexor	right	baseline	predictor	Categorical	0= no strength to 5 = normal strength	1 = grade 5, 0 = not grade 5
strn_fingflex_l	Strength test	Fiinger flexor	left	baseline	predictor	Categorical	0= no strength to 5 = normal strength	1 = grade 5, 0 = not grade 5
strn_fingabd_r	Strength test	Finger abductor	right	baseline	predictor	Categorical	0= no strength to 5 = normal strength	1 = grade 5, 0 = not grade 5
strn_fingabd_l	Strength test	Finger abductor	left	baseline	predictor	Categorical	0= no strength to 5 = normal strength	1 = grade 5, 0 = not grade 5
reflex_biceps_r	Reflex test	Biceps brachii	right	baseline	predictor	Categorical	0 = missing, 1= hypo, 2 = normal, 3 = hyper, 4 = klonus	1 = normal, 0 = not normal
reflex_biceps_l	Reflex test	Biceps brachii	left	baseline	predictor	Categorical	0 = missing, 1= hypo, 2 = normal, 3 = hyper, 4 = klonus	1 = normal, 0 = not normal
reflex_triceps_r	Reflex test	Triceps brachii	right	baseline	predictor	Categorical	0 = missing, 1= hypo, 2 = normal, 3 = hyper, 4 = klonus	1 = normal, 0 = not normal
reflex_triceps_l	Reflex test	Triceps brachii	left	baseline	predictor	Categorical	0 = missing, 1= hypo, 2 = normal, 3 = hyper, 4 = klonus	1 = normal, 0 = not normal
reflex_brachrad_r	Reflex test	Brachioradialis	right	baseline	predictor	Categorical	0 = missing, 1= hypo, 2 = normal, 3 = hyper, 4 = klonus	1 = normal, 0 = not normal
reflex_brachrad_l	Reflex test	Brachioradialis	left	baseline	predictor	Categorical	0 = missing, 1= hypo, 2 = normal, 3 = hyper, 4 = klonus	1 = normal, 0 = not normal
reflex_patella_r	Reflex test	Patella tendon	right	baseline	predictor	Categorical	0 = missing, 1= hypo, 2 = normal, 3 = hyper, 4 = klonus	1 = normal, 0 = not normal
reflex_patella_l	Reflex test	Patella tendon	left	baseline	predictor	Categorical	0 = missing, 1= hypo, 2 = normal, 3 = hyper, 4 = klonus	1 = normal, 0 = not normal
reflex_ach_r	Reflex test	Achilles tendon	right	baseline	predictor	Categorical	0 = missing, 1= hypo, 2 = normal, 3 = hyper, 4 = klonus	1 = normal, 0 = not normal
reflex_ach_l	Reflex test	Achilles tendon	left	baseline	predictor	Categorical	0 = missing, 1= hypo, 2 = normal, 3 = hyper, 4 = klonus	1 = normal, 0 = not normal
ulnt_r	Neurodynamic test	Ulnar nerve	right	baseline	predictor	Categorical	0 = no paraestesie, 1 = paraestesie	1 = normal, 0 = not normal
ulnt_l	Neurodynamic test	Ulnar nerve	left	baseline	predictor	Categorical	0 = no paraestesie, 1 = paraestesie	1 = normal, 0 = not normal
spurling_r	Special test	Spurling	right	baseline	predictor	Categorical	0 = no paraestesie, 1 = paraestesie	1 = normal, 0 = not normal
spurling_l	Special test	Spurling	left	baseline	predictor	Categorical	0 = no paraestesie, 1 = paraestesie	1 = normal, 0 = not normal
vas_neck_now	Neck pain now	-	-	baseline	predictor	Continuous	0 = no pain to 100 max pain	mean = 0, sd = 1
vas_neck_worst	Neck pain worst	-	-	baseline	predictor	Continuous	0 = no pain to 100 max pain	mean = 0, sd = 1
vas_neck_best	Neck pain best	-	-	baseline	predictor	Continuous	0 = no pain to 100 max pain	mean = 0, sd = 1
vas_arm_now	Arm pain now	-	-	baseline	predictor	Continuous	0 = no pain to 100 max pain	mean = 0, sd = 1
vas_arm_worst	Arm pain worst	-	-	baseline	predictor	Continuous	0 = no pain to 100 max pain	mean = 0, sd = 1
vas_arm_best	Arm pain best	-	-	baseline	predictor	Continuous	0 = no pain to 100 max pain	mean = 0, sd = 1
ndi	Neck disability index	-	-	baseline	predictor	Continuous	0 = no disability to 50 = max disability	mean = 0, sd = 1
zung	Depression index	-	-	baseline	predictor	Continuous	0 (no depression) to 69 (severe depression)	mean = 0, sd = 1
mspq	Modified somatic perception questionnaire	-	-	baseline	predictor	Continuous	0 (no heightened somatic awareness) to 39 (maximal heightened awareness)	mean = 0, sd = 1
ses	Self-efficacy scale	-	-	baseline	predictor	Continuous	0 (not confident) to 200 (very confident)	mean = 0, sd = 1
eq5d	Quality of life index	-	-	baseline	predictor	Continuous	0 = (dead), 1.00 = (full health). Negative scores represent health states valued as worse than dead.	mean = 0, sd = 1
arom_f	Active cervical range of motion	-	flexion	baseline	predictor	Continuous	In degrees	mean = 0, sd = 1
arom_e	Active cervical range of motion	-	extension	baseline	predictor	Continuous	In degrees	mean = 0, sd = 1
arom_lr	Active cervical range of motion	-	right lateral flexion	baseline	predictor	Continuous	In degrees	mean = 0, sd = 1
arom_ll	Active cervical range of motion	-	left lateral flexion	baseline	predictor	Continuous	In degrees	mean = 0, sd = 1
arom_rr	Active cervical range of motion	-	right axial rotation	baseline	predictor	Continuous	In degrees	mean = 0, sd = 1
arom_rl	Active cervical range of motion	-	left axial rotation	baseline	predictor	Continuous	In degrees	mean = 0, sd = 1
hra_r	Cervical joint reposition test	-	right	baseline	predictor	Continuous	In degrees	mean = 0, sd = 1
hra_l	Cervical joint reposition test	-	left	baseline	predictor	Continuous	In degrees	mean = 0, sd = 1
handst_r	Handgrip strength test	-	right	baseline	predictor	Continuous	In newtons	mean = 0, sd = 1
handst_l	Handgrip strength test	-	left	baseline	predictor	Continuous	In newtons	mean = 0, sd = 1
romberg	Romberg balance test	-	-	baseline	predictor	Continuous	In seconds	mean = 0, sd = 1
figure8	Figure 8 balance test	-	-	baseline	predictor	Continuous	In seconds	mean = 0, sd = 1
nme_f	Cervical muscle endurance test	-	flexion	baseline	predictor	Continuous	In seconds	mean = 0, sd = 1
nme_e	Cervical muscle endurance test	-	extension	baseline	predictor	Continuous	In seconds	mean = 0, sd = 1
csq_cat	Coping Strategies Questionnaire catastrophization subscale	-	-	baseline	predictor	Continuous	0 (no catastrophizing) to 36 (maximal catastrophizing)	mean = 0, sd = 1
csq_cop	Coping Strategies Questionnaire coping subscale	-	-	baseline	predictor	Continuous	0 (no ability) to 6 (maximal ability)	mean = 0, sd = 1
csq_adp	Coping Strategies Questionnaire ability to decrease pain subscale	-	-	baseline	predictor	Continuous	0 (no ability) to 6 (maximal ability)	mean = 0, sd = 1
