# Supplementary material for: Clinical predictive modelling of post-surgical recovery in individuals with cervical radiculopathy: a machine learning approach
Source: Sci Rep. 2020 Oct 8;10:16782. doi: 10.1038/s41598-020-73740-7 (PMC7545179; doi:10.1038/s41598-020-73740-7)
Supplement: Supplementary file 3 — Supplementary Information 3. [file 41598_2020_73740_MOESM3_ESM.zip]

Archive with 12 entries (12 files):
- suppl/3_model_codes.pdf
- suppl/3_model_codes.Rmd
- suppl/3_results_codes.pdf
- suppl/3_results_codes.Rmd
- suppl/data_impute.csv
- suppl/imp_dat.RDS
- suppl/regress_functions2.pdf
- suppl/regress_functions2.R
- suppl/res_eq5d_12m.RData
- suppl/res_ndi_12m.RData
- suppl/res_vas_arm_now_12m.RData
- suppl/res_vas_neck_now_12m.RData
