# Supplementary material for: Clinical predictive modelling of post-surgical recovery in individuals with cervical radiculopathy: a machine learning approach
Source: Sci Rep. 2020 Oct 8;10:16782. doi: 10.1038/s41598-020-73740-7 (PMC7545179; doi:10.1038/s41598-020-73740-7)
Supplement: Supplementary file 3 — Supplementary Information 3. [file 41598_2020_73740_MOESM3_ESM.zip › suppl/3_model_codes.Rmd]

---
title: "Data analysis for CxRad prospective analysis"
subtitle: "Prognostic modelling using regression"
author: "Bernard Liew"
date: "`r format(Sys.time(), '%d %B, %Y')`"
output:
  pdf_document: default
  html_document:
    df_print: paged
---
 

# Import libraries

```{r, message=F, warning=F}

rm(list = ls())

# Helper
library(tidyverse)
library (arsenal)
library (janitor)
library (magrittr)
library (cowplot)

# Table generator
library (flextable)
library (officer)

# Imputation
library (mice)
library (VIM)
library (BaylorEdPsych)

# Modelling
library (mlr)
library (caret)
library (glmnet)
library (mboost)
library (earth)
library (olsrr)

# Exploration
library (corrr)

# Feature engineering
library (rsample)
library (recipes)
library (dataPreparation)

# Parallel processing
library (parallelMap)

# Custom functions
source ("regress_functions2.R")

```

# Import imputed data

```{r, eval = FALSE}

outcome_var <- c("ndi_12m", "eq5d_12m" , "vas_neck_now_12m" , "vas_arm_now_12m")

df <- read.csv("data_impute.csv")

# remove highly collinear predictors. Threshold > 0.7

hc <- df %>%
  dplyr::select (-contains("12m")) %>%
  select_if(is.numeric) %>%
  cor(use = "pairwise.complete.obs") %>%
  findCorrelation( cutoff=0.7, names = TRUE)


df2 <- df[, !names (df) %in% hc]


```

# Tune parameters, internal validate, model fitting, external validate

- Loop for all outcomes, and save data.

```{r, eval = FALSE}

use_scaled_outcome = FALSE

for (n in seq_along(outcome_var)) {
  
  # select outcome 
  outcome <- outcome_var [n]
  
  # Unscaled predictors
  df_predict <- df2 %>% 
    dplyr::select (-outcome_var) 
  
  # Unscaled outcomes  
  df_outcome <- df2 %>% 
    dplyr::select (outcome) 
  
  # Build scales
  predict_scales <- build_scales(dataSet = df_predict  , verbose = TRUE)
  outcome_scales <- build_scales(dataSet = df_outcome , verbose = TRUE)
  
  # Scaled outcomes
  df_outcome_preproc <- fastScale(dataSet = df_outcome, 
                                     scales = outcome_scales, verbose = TRUE)
  
  # Select scaled or unscaled outcomes
  if (use_scaled_outcome == FALSE) {
    
    use_outcome <- df_outcome %>% pull ()
    
  } else {
    
    use_outcome <- df_outcome_preproc  %>% pull ()
    
  }
  

  # Scaled dataframe
  
  df_preproc <- fastScale(dataSet = df_predict, 
                                 scales = predict_scales, verbose = TRUE) %>%
    mutate (outcome  = use_outcome) %>% # change train_outcome_preproc if use pre-processed outcomes
    dplyr::select (outcome, everything ()) %>% 
    as.data.frame()
  
  ##############################################################################
  # Univariate predictor selection
  keep_var <- uni_var_select(data = df_preproc,
                                   univar_thresh = 0.1,
                                   outcome = outcome)
  
  df_preproc_sub <- df_preproc [, names (df_preproc) %in% c("outcome", keep_var)] %>% as.data.frame()
  
  mod.lm <- lm (outcome ~.,  data =  df_preproc_sub)
  
  # Stepwise regression  
  df.proc_lm <- step_regress(mod = mod.lm,
                               train_data = df_preproc_sub)
  # Scaled dataframe for lm  
  df_preproc_lm <- df.proc_lm$train_dat_preproc.lm 
  
  # Unscaled dataframe
  df_unscale <- bind_cols (df_outcome, df_predict)%>% 
    rename (outcome = outcome) %>%
    as.data.frame() 
  
  df_unscale_lm <- df2 [, names (df2) %in% c(outcome, df.proc_lm$include_var)] %>% 
    rename (outcome = outcome) %>%
    as.data.frame() 

  ##############################################################################
  # MARS tuning
  
  mars_tune_param <- mars_tune (data = df_preproc)
  degree <- mars_tune_param$degree
  nprune <- mars_tune_param$nprune
  
  # Lasso tuning
  
  lambda_min <- lasso_tune(data = df_preproc)
  
  # Boost tuning
  
  mstop <- boost_tune (data = df_preproc, max_mstop = 10000, nu = 0.001)
  
  # Make mlr tasks, learners, and internal validation
  options(mlr.debug.seed = 456)
  n_rep  <-  50
  int_valid_list <- make_mlr_task_learn(train_penal_dat = df_unscale, # unscale as mlr scales data
                                        train_lm_dat = df_unscale_lm, # unscale as mlr scales data
                                       lambda_min = lambda_min, 
                                       mstop = mstop,
                                       degree = degree, 
                                       nprune = nprune,
                                       repeats = n_rep)
  
  # Make model and external validation
  
  ext_valid_list <- make_mlr_model_pred (data = int_valid_list)
  
  # Save results
  
  save(outcome,
    predict_scales,
    outcome_scales,
    df_preproc,
    keep_var,
    df_preproc_lm,
    df_unscale,
    df_unscale_lm,
    mars_tune_param,
    lambda_min,
    degree,
    nprune,
    mstop,
    int_valid_list,
    ext_valid_list,
    file = paste0 ("../data/res_",outcome, ".RData"))
  
  rm (
    outcome,
    predict_scales,
    outcome_scales,
    df_preproc,
    keep_var,
    df_preproc_lm,
    df_unscale,
    df_unscale_lm,
    df_outcome,
    df_outcome_preproc,
    df_predict,
    df_preproc_sub,
    df.proc_lm,
    mars_tune_param,
    lambda_min,
    degree,
    nprune,
    mstop,
    use_outcome,
    int_valid_list,
    ext_valid_list)
  
}


```
